# Supplementary material for: Low-pressure versus standard-pressure pneumoperitoneum in minimally invasive colorectal surgery: a systematic review, meta-analysis, and meta-regression analysis
Source: Gastroenterol Rep (Oxf). 2024 Jul 19;12:goae052. doi: 10.1093/gastro/goae052 (PMC11259227; doi:10.1093/gastro/goae052)
Supplement: goae052_Supplementary_Data [file goae052_supplementary_data.zip]

Archive with 3 entries (3 files):
- Supplementary Table 2[AU].docx
- Supplementary Fig 1 final version.jpg
- Supplementary Table 1[AU].docx
